# Supplementary material for: Polish Nurses’ Attitude to e-Health Solutions and Self-Assessment of Their IT Competence
Source: J Clin Med. 2021 Oct 19;10(20):4799. doi: 10.3390/jcm10204799 (PMC8540281; doi:10.3390/jcm10204799)
Supplement: Supplementary file 1 [file jcm-10-04799-s001.zip]

Archive with 2 entries (2 files):
- CHAID_method_fig.S1 and fig.S2.pdf
- Survey questionnaire.pdf
